# Supplementary material for: Gold Nanoprobes for Detection of a Crucial EGFR Deletion for Early Diagnosis of Non-Small-Cell Lung Cancer
Source: Biosensors (Basel). 2024 Mar 29;14(4):162. doi: 10.3390/bios14040162 (PMC11048279; doi:10.3390/bios14040162)
Supplement: Supplementary file 1 [file biosensors-14-00162-s001.zip]

Archive with 1 entries (1 files):
- biosensors-2918266-supplementary.pdf
